# Supplementary material for: Associations of Alcohol and Tobacco Retail Outlet Rates with Neighborhood Disadvantage
Source: Int J Environ Res Public Health. 2022 Jan 20;19(3):1134. doi: 10.3390/ijerph19031134 (PMC8834944; doi:10.3390/ijerph19031134)
Supplement: Supplementary file 1 [file ijerph-19-01134-s001.zip]

Archive with 1 entries (1 files):
- ijerph-1520767-supplementary.pdf
